# Supplementary material for: A causality between fruit consumption and colorectal cancer: a two-sample Mendelian randomization analysis
Source: Front Oncol. 2024 Mar 1;14:1362269. doi: 10.3389/fonc.2024.1362269 (PMC10940414; doi:10.3389/fonc.2024.1362269)
Supplement: Supplementary Table — MR Analysis of the association between consumption of 16 different fruits and colorectal cancer risk. [file Table_1.xlsx]

## Sheet: Table1 SNPs used as instrumenta
SNPs used as instrumental variables from fruit consumptions and colorectal cancer GWASs
Apple consumption
SNPs	Exposure			Outcome			Effect_allele.exposure	Other_allele.exposure	Effect_allele.outcome	Other_allele.outcome	Chr	Pos	F	R2
	Beta	Se	P-value	Beta	Se	P-value
rs10938443	-0.0375718	0.00791389	2.1e-06	0.0178	0.0389	0.647	C	T	C	T	4	40917861	22.5388	0.000346913
rs111964094	0.126433	0.027093	3.09999e-06	0.1712	0.1357	0.207	T	C	T	C	5	149914611	21.7768	0.000335188
rs116587918	0.109134	0.0210667	2.19999e-07	0.1382	0.1287	0.283	C	T	C	T	5	178145550	26.8358	0.000413024
rs12127789	0.0472787	0.00901548	1.6e-07	0.0161	0.0423	0.702901	T	G	T	G	1	72740073	27.5005	0.00042325
rs12948969	-0.0345022	0.00736728	2.80001e-06	0.0514	0.0327	0.116	T	G	T	G	17	77345161	21.9314	0.000337567
rs1347300	0.0377494	0.0078383	1.5e-06	-0.0321	0.0314	0.308	G	A	G	A	2	80216784	23.1933	0.000356984
rs1401190	0.0346773	0.00660709	1.5e-07	-0.015	0.0308	0.627401	C	T	C	T	4	57885174	27.5459	0.000423949
rs17767097	0.0387688	0.00848218	4.90004e-06	-0.0324	0.0414	0.4342	T	C	T	C	3	62027634	20.8899	0.000321542
rs2030733	-0.030842	0.00590119	1.7e-07	0.0319	0.0269	0.2359	C	T	C	T	3	65604869	27.3145	0.000420388
rs28373108	0.0306316	0.00615138	6.4e-07	-0.0055	0.0275	0.8427	A	G	A	G	4	106897695	24.796	0.000381642
rs2963826	0.0278743	0.0059774	3.09999e-06	-0.0297	0.027	0.27	T	C	T	C	5	59096923	21.7455	0.000334708
rs38618	-0.0766235	0.0163089	2.59998e-06	0.1332	0.1074	0.2147	G	A	G	A	7	76441310	22.073	0.000339746
rs57320778	-0.0575678	0.0120755	1.89998e-06	0.0289	0.0519	0.5774	C	T	C	T	8	144497988	22.7267	0.000349804
rs61926112	-0.0619975	0.0132959	3.09999e-06	0.0566	0.1252	0.6513	T	C	T	C	12	50425446	21.742	0.000334653
rs62354196	0.0389094	0.00796855	1e-06	0.1165	0.0353	0.000983196	T	C	T	C	5	36076446	23.8417	0.00036696
rs7195117	-0.0279944	0.00596154	2.69998e-06	-0.0122	0.0275	0.6577	G	A	G	A	16	13613319	22.0502	0.000339395
rs7853153	-0.0770879	0.0160018	1.5e-06	-0.024	0.0789	0.7615	A	G	A	G	9	137320481	23.2071	0.000357196
rs7902193	-0.0281051	0.00584598	1.5e-06	-0.0388	0.0271	0.1524	C	T	C	T	10	86691046	23.1123	0.000355737
NOTE: SE, standard error; SNP, single nucleotide polymorphism; Chr, chromosome; Pos, position.
Banana consumption
SNPs	Exposure			Outcome			Effect_allele.exposure	Other_allele.exposure	Effect_allele.outcome	Other_allele.outcome	Chr	Pos	F	R2
	Beta	Se	P-value	Beta	Se	P-value
rs1010086	-0.0306423	0.00654541	2.80001e-06	0.0059	0.0286	0.8378	A	G	A	G	8	127600571	21.9157	0.000337326
rs111386164	0.0656403	0.0135673	1.29999e-06	0.012	0.0503	0.8118	C	T	C	T	6	16306301	23.4067	0.000360268
rs116313346	-0.155917	0.033199	2.59998e-06	-0.1185	0.2067	0.5665	T	A	T	A	2	10306288	22.0558	0.000339482
rs11725846	-0.0402355	0.00877828	4.60002e-06	0.0178	0.0475	0.708	T	C	T	C	4	170865114	21.0081	0.000323361
rs12144594	-0.0344345	0.00701006	8.99995e-07	0.0497	0.0302	0.0998298	A	T	A	T	1	111834306	24.1285	0.000371373
rs13112832	0.0318001	0.00666705	1.79999e-06	0.0329	0.0308	0.286	C	T	C	T	4	56788839	22.7497	0.000350159
rs4841580	0.0350173	0.00596069	4.20001e-09	-0.0415	0.0338	0.2201	C	T	C	T	8	11517977	34.5111	0.000531091
rs4926303	-0.0841854	0.0176578	1.89998e-06	0.2063	0.1008	0.0406696	T	C	T	C	19	13695438	22.7293	0.000349845
rs6566594	0.0288148	0.00594992	1.29999e-06	-0.0472	0.0269	0.0794292	T	C	T	C	18	69884743	23.4528	0.000360977
rs693739	0.0726422	0.0150096	1.29999e-06	-0.0433	0.1032	0.675	A	G	A	G	5	81228070	23.4221	0.000360504
rs73164291	0.0828553	0.0149482	2.99999e-08	0.0104	0.0746	0.8893	T	A	T	A	3	103550164	30.722	0.000472808
rs7428779	0.0381376	0.00746298	3.2e-07	-0.0087	0.0353	0.806	T	C	T	C	3	38646423	26.1137	0.000401916
rs75999182	0.0711448	0.0142514	5.99998e-07	0.0281	0.0845	0.7391	G	A	G	A	2	189711141	24.9206	0.000383559
rs76722032	-0.134813	0.0295125	4.90004e-06	0.0457	0.0933	0.6243	T	C	T	C	4	131586716	20.866	0.000321173
rs79265768	-0.0764575	0.0152381	5.19996e-07	0.0255	0.0856	0.765799	T	A	T	A	18	6655409	25.1748	0.00038747
rs9830802	0.029999	0.0064827	3.69999e-06	-0.0131	0.029	0.652299	T	C	T	C	3	185895445	21.4135	0.000329599
Berry consumption
SNPs	Exposure			Outcome			Effect_allele.exposure	Other_allele.exposure	Effect_allele.outcome	Other_allele.outcome	Chr	Pos	F	R2
	Beta	Se	P-value	Beta	Se	P-value
rs113544454	0.100281	0.0219199	4.79999e-06	-0.1277	0.1033	0.2163	A	G	A	G	11	19797673	20.9289	0.000322142
rs12964409	0.0242745	0.00527433	4.20001e-06	-0.0048	0.0291	0.8698	G	C	G	C	18	58101620	21.1813	0.000326026
rs149701248	0.0894336	0.0186435	1.6e-06	-0.0753	0.0768	0.3268	A	T	A	T	6	92935190	23.0109	0.000354177
rs1498885	0.0251004	0.00512529	9.69996e-07	-0.0535	0.0325	0.1	G	A	G	A	12	24251194	23.9834	0.00036914
rs1806192	0.0271159	0.00591292	4.49997e-06	0.0583	0.0361	0.1062	G	T	G	T	12	13719572	21.0296	0.000323691
rs449233	0.058956	0.0122934	1.6e-06	-0.0475	0.0758	0.5311	C	T	C	T	6	20997369	22.9985	0.000353986
rs6064351	0.0285395	0.00551047	2.19999e-07	-0.0022	0.033	0.946	G	A	G	A	20	54775903	26.8227	0.000412823
rs696217	0.0372671	0.00813168	4.60002e-06	0.0094	0.0422	0.8245	T	G	T	G	3	10331457	21.0028	0.000323279
rs72665864	0.0440463	0.00940901	2.90001e-06	-0.064	0.0701	0.3615	A	G	A	G	8	73372928	21.9138	0.000337297
rs72791977	0.0845604	0.0184252	4.39997e-06	-0.0679	0.1518	0.654699	A	G	A	G	5	108069506	21.0618	0.000324188
rs74512738	0.106483	0.0204009	1.79999e-07	0.1491	0.107	0.1636	C	T	C	T	4	58512618	27.2426	0.000419283
rs7658609	-0.0246994	0.00528198	2.90001e-06	0.0312	0.0274	0.2548	T	C	T	C	4	118342216	21.8658	0.000336559
rs78192709	-0.0620647	0.0126632	9.49992e-07	0.0312	0.0616	0.6127	C	G	C	G	17	37800542	24.0209	0.000369717
Cherry consumption
SNPs	Exposure			Outcome			Effect_allele.exposure	Other_allele.exposure	Effect_allele.outcome	Other_allele.outcome	Chr	Pos	F	R2
	Beta	Se	P-value	Beta	Se	P-value
rs118161273	0.05941	0.0117576	4.39997e-07	0.2887	0.3011	0.3377	A	G	A	G	10	98774555	25.531	0.000392951
rs16897428	0.0231163	0.00421729	4.20001e-08	-0.0298	0.1105	0.7872	G	A	G	A	4	18700399	30.0439	0.000462377
rs61757194	0.0358373	0.00618718	6.90001e-09	-0.1563	0.1115	0.1609	A	G	A	G	5	11165191	33.5484	0.000516284
rs6676180	0.0104457	0.0019864	1.5e-07	-0.0176	0.0278	0.5259	A	T	A	T	1	119783223	27.6521	0.000425583
rs72839391	0.0346822	0.00629409	3.59998e-08	-0.0634	0.1434	0.6582	A	G	A	G	10	103241146	30.3623	0.000467274
Grape consumption
SNPs	Exposure			Outcome			Effect_allele.exposure	Other_allele.exposure	Effect_allele.outcome	Other_allele.outcome	Chr	Pos	F	R2
	Beta	Se	P-value	Beta	Se	P-value
rs10497191	0.033169	0.00670547	7.59994e-07	-0.029	0.0424	0.4938	C	T	C	T	2	158667217	24.4677	0.000376591
rs10915419	0.073165	0.0142872	2.99999e-07	-0.0175	0.0691	0.8002	T	G	T	G	1	4010760	26.224	0.000403613
rs117720571	0.051447	0.0108626	2.19999e-06	-0.0138	0.0698	0.8432	A	G	A	G	11	497793	22.4305	0.000345247
rs139167288	-0.138425	0.0298557	3.50002e-06	0.242	0.5355	0.6513	A	G	A	G	11	132567445	21.4962	0.000330871
rs139190506	0.0777545	0.0164449	2.30001e-06	0.0297	0.0504	0.5555	G	A	G	A	10	88981118	22.355	0.000344086
rs140661104	0.0940598	0.0196968	1.79999e-06	0.0815	0.1105	0.4605	C	G	C	G	13	114847576	22.8036	0.000350988
rs62355507	-0.0304175	0.00610362	6.19998e-07	0.0173	0.0443	0.696101	T	C	T	C	5	106568266	24.8347	0.000382238
rs9320216	0.0363096	0.00782521	3.50002e-06	-0.0117	0.047	0.8041	G	A	G	A	6	107817235	21.5297	0.000331386
Grapefruit consumption
SNPs	Exposure			Outcome			Effect_allele.exposure	Other_allele.exposure	Effect_allele.outcome	Other_allele.outcome	Chr	Pos	F	R2
	Beta	Se	P-value	Beta	Se	P-value
rs116982845	0.02633	0.00550296	1.7e-06	-0.0133	0.1172	0.91	T	A	T	A	20	23192909	22.8926	0.000352385
rs117297639	0.0321625	0.00695094	3.69999e-06	0.114	0.1669	0.4946	T	C	T	C	8	110027376	21.4091	0.000329557
rs117579717	0.0322221	0.00696094	3.69999e-06	0.0432	0.1164	0.7104	A	C	A	C	19	54787417	21.4269	0.00032983
rs13027142	0.00784683	0.00169958	3.89996e-06	0.0447	0.0299	0.1346	G	A	G	A	2	11000696	21.3153	0.000328113
rs141702692	0.0222428	0.00465798	1.79999e-06	0.1277	0.0712	0.0727998	C	T	C	T	5	31232858	22.8019	0.000350988
rs149410520	0.0471246	0.0102415	4.20001e-06	-0.0962	0.095	0.3115	C	G	C	G	10	102915914	21.1717	0.000325902
rs150490131	0.0209699	0.0045399	3.89996e-06	0.0219	0.0697	0.7536	G	C	G	C	4	96593277	21.3347	0.000328412
rs28569399	0.00975668	0.00207415	2.59998e-06	-0.0364	0.0398	0.3604	G	A	G	A	7	149714877	22.1264	0.000340594
rs58148876	0.0103474	0.00222504	3.29997e-06	-0.0132	0.0357	0.710901	C	T	C	T	1	57675404	21.6259	0.000332892
rs61919156	0.0108202	0.00233398	3.59998e-06	-0.0109	0.0519	0.8332	A	T	A	T	11	51282997	21.4913	0.000330821
rs67996343	0.0215678	0.00442091	1.09999e-06	-0.108	0.0848	0.2025	A	C	A	C	2	147955013	23.7999	0.000366345
rs72861422	0.0243714	0.0052261	3.09999e-06	0.0648	0.0644	0.3147	G	A	G	A	1	10138485	21.7466	0.00033475
rs7293017	0.0113228	0.00244745	3.69999e-06	-0.0374	0.0444	0.3991	A	G	A	G	22	19733811	21.4026	0.000329456
rs74352714	0.0158795	0.00341813	3.40001e-06	-0.0093	0.1017	0.9273	T	C	T	C	4	70738881	21.5816	0.00033221
rs75128811	0.028749	0.00612166	2.59998e-06	0.0039	0.0619	0.9501	A	G	A	G	12	52809452	22.0543	0.000339485
rs77584237	0.0189086	0.00398539	2.1e-06	-0.0264	0.0672	0.6943	G	A	G	A	4	132986620	22.5094	0.000346487
Mango consumption
SNPs	Exposure			Outcome			Effect_allele.exposure	Other_allele.exposure	Effect_allele.outcome	Other_allele.outcome	Chr	Pos	F	R2
	Beta	Se	P-value	Beta	Se	P-value
rs10976627	0.0178035	0.00320468	2.80001e-08	-0.0015	0.0544	0.9773	A	G	A	G	9	7848143	30.8623	0.000474966
rs117770183	0.0187057	0.00355963	1.5e-07	-0.0139	0.0707	0.8444	A	G	A	G	16	84288736	27.6137	0.000424992
rs13296704	0.0190378	0.00348946	4.90004e-08	-0.0934	0.0385	0.0152799	G	A	G	A	9	10158398	29.7648	0.000458085
rs144115688	0.0422435	0.00726456	6.1e-09	0.0894	0.3604	0.8041	C	T	C	T	20	55889997	33.8133	0.000520358
rs2316231	0.00754694	0.00148387	3.69999e-07	0.0347	0.0299	0.2457	A	G	A	G	7	154435502	25.8664	0.000398111
rs71559841	0.0451503	0.00824789	4.39997e-08	-0.0025	0.0326	0.9394	A	G	A	G	6	119016202	29.9655	0.000461172
Melon consumption
SNPs	Exposure			Outcome			Effect_allele.exposure	Other_allele.exposure	Effect_allele.outcome	Other_allele.outcome	Chr	Pos	F	R2
	Beta	Se	P-value	Beta	Se	P-value
rs116518349	0.0498425	0.0109112	4.90004e-06	-0.0691	0.0913	0.4488	A	C	A	C	4	98253019	20.8661	0.000321176
rs117641063	0.0559466	0.0113556	8.40001e-07	-0.0038	0.0881	0.9652	G	A	G	A	7	49050390	24.2725	0.000373588
rs139186326	0.0418199	0.00866753	1.40001e-06	0.0764	0.0725	0.2919	C	A	C	A	16	83961291	23.2789	0.0003583
rs142872754	0.0418914	0.00826929	4.09996e-07	0.0864	0.0937	0.3566	T	C	T	C	2	204668887	25.6626	0.000394975
rs148224585	0.0402425	0.00823626	1e-06	-0.1433	0.0854	0.0933405	A	G	A	G	2	85803963	23.8724	0.000367433
rs148470410	0.046572	0.00946461	8.60003e-07	0.0115	0.0726	0.8744	G	A	G	A	1	195586681	24.212	0.000372658
rs1946579	0.0405625	0.00831674	1.09999e-06	-0.0078	0.195	0.9681	A	G	A	G	4	141416960	23.7865	0.00036611
rs4053618	-0.0136994	0.00280558	1e-06	0.0353	0.0366	0.3356	A	G	A	G	6	90459454	23.8421	0.000366966
rs4676860	-0.0157891	0.00316872	6.29999e-07	-0.0239	0.0318	0.4514	C	T	C	T	3	72191504	24.8275	0.000382128
rs62019153	0.013357	0.00260559	2.99999e-07	-0.0065	0.0335	0.8461	G	A	G	A	15	50829185	26.278	0.000404443
rs72693501	0.0212514	0.00444428	1.7e-06	-0.0205	0.0667	0.758099	A	G	A	G	9	751196	22.8644	0.000351922
rs72736578	0.0685913	0.0126201	5.49997e-08	0.0774	0.211	0.7137	T	G	T	G	5	39282647	29.5392	0.000454614
rs73212411	0.0186056	0.00401842	3.69999e-06	0.0613	0.0623	0.3252	A	G	A	G	12	115480636	21.437	0.00032996
rs75040752	0.0452978	0.00902742	5.19996e-07	0.044	0.0728	0.5455	G	T	G	T	2	216093297	25.1776	0.000387513
rs79072120	0.0368659	0.00763734	1.40001e-06	-0.0179	0.0661	0.787	T	C	T	C	16	87595197	23.2998	0.000358622
rs79508714	0.0344363	0.00719474	1.7e-06	-0.0022	0.0928	0.9813	G	C	G	C	2	204705808	22.9081	0.000352596
Orange consumption
SNPs	Exposure			Outcome			Effect_allele.exposure	Other_allele.exposure	Effect_allele.outcome	Other_allele.outcome	Chr	Pos	F	R2
	Beta	Se	P-value	Beta	Se	P-value
rs117741304	0.077393	0.0166018	3.09999e-06	0.1038	0.2294	0.6509	G	T	G	T	18	5437213	21.731	0.000334484
rs1188537	-0.0178143	0.00377302	2.30001e-06	-0.0133	0.027	0.6218	A	G	A	G	14	20646216	22.2918	0.000343113
rs2225962	0.0239017	0.00494573	1.29999e-06	-0.0276	0.0321	0.3897	A	G	A	G	10	19323913	23.3552	0.000359475
rs2760994	-0.0179345	0.00370465	1.29999e-06	-0.0629	0.0322	0.0507201	T	C	T	C	6	32574308	23.4353	0.000360707
rs4782961	0.0341698	0.00722216	2.19999e-06	0.0134	0.0481	0.780899	T	A	T	A	16	84465160	22.384	0.000344531
rs66957934	-0.0194043	0.00386733	5.19996e-07	0.0268	0.0274	0.3284	G	A	G	A	2	64301775	25.1745	0.000387465
rs72758819	0.0317107	0.00692589	4.70002e-06	0.0805	0.045	0.0736105	T	C	T	C	1	241184384	20.9627	0.000322662
Peach/nectarine consumption
SNPs	Exposure			Outcome			Effect_allele.exposure	Other_allele.exposure	Effect_allele.outcome	Other_allele.outcome	Chr	Pos	F	R2
	Beta	Se	P-value	Beta	Se	P-value
rs28542413	-0.0218003	0.00414344	1.40001e-07	-0.0629	0.0477	0.1873	C	T	C	T	14	43542377	27.6815	0.000426035
rs62140616	0.038962	0.00705577	3.40001e-08	0.0348	0.0489	0.4765	G	A	G	A	2	25187944	30.4916	0.000469264
rs67873970	0.0290889	0.00570737	3.50002e-07	-0.0782	0.0539	0.1466	A	G	A	G	7	97249975	25.9758	0.000399794
rs78476393	0.0803515	0.0154736	2.1e-07	-0.1431	0.0964	0.1377	G	C	G	C	4	45908280	26.9645	0.000415004
Pear consumption
SNPs	Exposure			Outcome			Effect_allele.exposure	Other_allele.exposure	Effect_allele.outcome	Other_allele.outcome	Chr	Pos	F	R2
	Beta	Se	P-value	Beta	Se	P-value
rs111598442	0.0953423	0.0207449	4.30002e-06	0.0367	0.268	0.8909	C	T	C	T	7	80720267	21.122	0.000325113
rs114476136	0.0745737	0.016227	4.30002e-06	0.1224	0.1397	0.3809	T	C	T	C	5	94520649	21.1194	0.000325073
rs115587374	-0.0517683	0.011237	4.09996e-06	-0.0389	0.1141	0.733199	C	T	C	T	6	45454694	21.2233	0.000326673
rs116740634	-0.0370878	0.00787596	2.5e-06	-0.0589	0.0467	0.2067	T	C	T	C	1	156846867	22.1739	0.000341299
rs138721349	0.0550328	0.0119809	4.39997e-06	-0.0342	0.0874	0.695799	T	C	T	C	19	56171338	21.0985	0.000324751
rs141930514	0.0294657	0.00645106	4.90004e-06	0.0517	0.0402	0.198	G	C	G	C	16	6104900	20.8621	0.000321114
rs142073328	0.0768547	0.0163075	2.39999e-06	-0.0575	0.0768	0.453799	A	G	A	G	2	128790001	22.2102	0.000341858
rs1609494	-0.0205313	0.0040607	4.30002e-07	-0.0165	0.0297	0.5783	C	T	C	T	14	33861937	25.5633	0.000393448
rs17484600	-0.0194414	0.00386985	5.1e-07	-0.0184	0.0275	0.5037	T	A	T	A	5	115343146	25.2379	0.000388441
rs1873849	0.048135	0.0104557	4.20001e-06	-0.0558	0.0519	0.2826	T	C	T	C	3	4625632	21.1935	0.000326213
rs34798770	0.0169624	0.0036269	2.90001e-06	0.0079	0.0272	0.7719	A	G	A	G	5	141037646	21.8721	0.000336655
rs4744	0.0205905	0.00424946	1.29999e-06	0.0052	0.0311	0.8682	A	G	A	G	1	20304926	23.4776	0.000361357
rs4953674	0.0210469	0.00414403	3.79997e-07	-0.0065	0.0325	0.8412	T	C	T	C	2	43112888	25.7939	0.000396995
rs59427628	-0.0558034	0.0120995	4e-06	-0.048	0.1052	0.6483	A	G	A	G	5	74781754	21.2703	0.000327395
rs6985457	0.0571308	0.0121865	2.80001e-06	-0.0163	0.0758	0.8299	T	G	T	G	8	121818213	21.977	0.00033827
rs9512379	0.0186516	0.00364197	2.99999e-07	-0.002	0.0284	0.9451	T	C	T	C	13	27366674	26.2268	0.000403656
Pneapple consumption
SNPs	Exposure			Outcome			Effect_allele.exposure	Other_allele.exposure	Effect_allele.outcome	Other_allele.outcome	Chr	Pos	F	R2
	Beta	Se	P-value	Beta	Se	P-value
rs144823522	0.0279856	0.00532174	1.5e-07	-0.094	0.0892	0.2921	A	G	A	G	18	48682751	27.6534	0.000425603
rs2454222	0.0105516	0.00208018	3.89996e-07	-0.036	0.027	0.1829	A	G	A	G	1	244193100	25.7289	0.000395996
rs75055053	0.0339083	0.00654092	2.19999e-07	0.0364	0.0944	0.7001	T	C	T	C	3	97358914	26.8733	0.000413602
rs79943840	0.0367295	0.00712736	2.59998e-07	-0.0736	0.087	0.3976	G	A	G	A	9	13406819	26.5558	0.000408717
Plum consumption
SNPs	Exposure			Outcome			Effect_allele.exposure	Other_allele.exposure	Effect_allele.outcome	Other_allele.outcome	Chr	Pos	F	R2
	Beta	Se	P-value	Beta	Se	P-value
rs118089775	0.0885623	0.0148066	2.19999e-09	0.023	0.1307	0.8605	T	C	T	C	9	136011495	35.7745	0.000550523
rs58510658	0.05658	0.0110767	3.29997e-07	0.0679	0.0794	0.3924	A	T	A	T	10	2466352	26.0911	0.000401567
rs62187193	0.0223588	0.00417277	8.40001e-08	-0.0078	0.0328	0.8129	C	T	C	T	2	223692030	28.7101	0.000441859
rs80030728	0.0533167	0.0105771	4.60002e-07	-0.0421	0.0605	0.4865	C	T	C	T	14	60251591	25.4086	0.000391067
Prune consumption
SNPs	Exposure			Outcome			Effect_allele.exposure	Other_allele.exposure	Effect_allele.outcome	Other_allele.outcome	Chr	Pos	F	R2
	Beta	Se	P-value	Beta	Se	P-value
rs11247295	0.0109319	0.00227393	1.5e-06	-0.0648	0.0282	0.02139	T	C	T	C	15	102007868	23.1113	0.000355722
rs115727444	0.0514588	0.0104736	8.99995e-07	-0.0491	0.1313	0.7086	T	C	T	C	18	25054270	24.1387	0.00037153
rs11677443	-0.0107369	0.00233754	4.39997e-06	-0.0073	0.0297	0.8069	T	C	T	C	2	223022313	21.0973	0.000324733
rs118054480	0.0433841	0.00811081	8.79995e-08	0.0123	0.0976	0.8996	G	T	G	T	6	69450759	28.6101	0.000440321
rs13096896	-0.0116513	0.00253602	4.30002e-06	0.0256	0.0377	0.4971	C	G	C	G	3	16497808	21.1072	0.000324885
rs143812192	0.0487395	0.0102363	1.89998e-06	-0.0545	0.1431	0.7031	C	T	C	T	8	2403106	22.6706	0.000348941
rs150958066	0.0627742	0.0129728	1.29999e-06	0.0066	0.2969	0.9823	T	C	T	C	6	141476972	23.4143	0.000360384
rs1568143	-0.0132808	0.00286958	3.69999e-06	-0.0074	0.0463	0.8726	G	A	G	A	16	73578834	21.419	0.000329683
rs2430780	0.0104527	0.00222424	2.59998e-06	0.0391	0.0274	0.154	C	T	C	T	8	22799924	22.0841	0.000339918
rs41460851	0.034918	0.00686421	3.59998e-07	0.0838	0.0739	0.2564	C	T	C	T	13	90485520	25.8764	0.000398265
rs4712683	0.0377193	0.00823419	4.60002e-06	0.063	0.0494	0.2019	G	A	G	A	6	22447248	20.9832	0.000322978
rs71427295	0.0322217	0.00704332	4.79999e-06	0.1163	0.0787	0.1393	A	G	A	G	13	31342703	20.928	0.000322129
rs75904026	0.0473543	0.0101466	3.09999e-06	-0.02	0.0823	0.8084	C	T	C	T	2	189219514	21.7803	0.000335243
rs8004411	0.0171022	0.00355715	1.5e-06	-0.0057	0.0454	0.9006	C	T	C	T	14	52542480	23.1146	0.000355773
rs973572	0.0104032	0.00215887	1.40001e-06	0.0036	0.0272	0.8957	A	C	A	C	6	146981247	23.2203	0.000357399
NOTE: SE, standard error; SNP, single nucleotide polymorphism; Chr, chromosome; Pos, position.
Satsuma consumption
SNPs	Exposure			Outcome			Effect_allele.exposure	Other_allele.exposure	Effect_allele.outcome	Other_allele.outcome	Chr	Pos	F	R2
	Beta	Se	P-value	Beta	Se	P-value
rs10513870	-0.025228	0.00547008	4e-06	-0.0324	0.0289	0.2619	C	T	C	T	18	54863871	21.2699	0.000327389
rs114628454	0.130157	0.0264232	8.40001e-07	0.3982	0.2762	0.1493	T	A	T	A	4	26741846	24.2634	0.000373447
rs117352891	0.123777	0.021493	8.50002e-09	-0.0621	0.0934	0.5062	T	G	T	G	8	70785945	33.1644	0.000510378
rs117438562	-0.0739673	0.015083	9.40005e-07	0.1385	0.0841	0.099339	T	G	T	G	17	10376558	24.0486	0.000370144
rs117614521	0.0789886	0.0149269	1.2e-07	0.1073	0.2129	0.6142	C	A	C	A	15	60553124	28.0012	0.000430953
rs12191461	0.0344672	0.00707132	1.09999e-06	-0.0769	0.0458	0.0932996	A	G	A	G	6	70599710	23.7573	0.000365662
rs13408253	0.0759269	0.0156217	1.2e-06	0.0998	0.0933	0.2849	C	T	C	T	2	167277156	23.6223	0.000363584
rs147852969	0.107348	0.0231756	3.59998e-06	-0.0416	0.1064	0.695601	C	T	C	T	3	137370190	21.4542	0.000330225
rs148481633	0.102947	0.0214145	1.5e-06	0.9286	0.917	0.3112	C	G	C	G	13	111604630	23.1099	0.000355701
rs1589066	0.0221152	0.00473118	2.90001e-06	0.0306	0.0293	0.2964	A	G	A	G	10	93802222	21.8489	0.000336298
rs188460089	0.112922	0.024355	3.50002e-06	0.2144	0.353	0.543599	A	G	A	G	5	150831831	21.4965	0.000330876
rs41274690	0.0393766	0.00804635	9.90011e-07	-0.031	0.0477	0.5166	A	G	A	G	20	49493863	23.9478	0.000368592
rs4344518	0.0726215	0.0153568	2.30001e-06	0.0256	0.0866	0.767499	C	A	C	A	11	5876705	22.3623	0.000344197
rs55776785	-0.0293984	0.00635795	3.79997e-06	0.0005	0.0489	0.992	C	T	C	T	3	161932813	21.3796	0.000329077
rs7390284	-0.0235679	0.00495222	1.89998e-06	-0.0126	0.0294	0.6692	G	T	G	T	9	18389998	22.6479	0.000348592
rs76469063	0.119092	0.0254332	2.80001e-06	-0.5065	0.476	0.2873	G	A	G	A	5	51581942	21.9255	0.000337477
rs77643000	-0.0414019	0.00690533	2e-09	0.0173	0.0405	0.669	C	T	C	T	11	118749563	35.9466	0.00055317
rs78356316	-0.0531814	0.0111567	1.89998e-06	-0.0261	0.0634	0.6806	C	T	C	T	11	43210154	22.7214	0.000349723
Dried fruit consumption
SNPs	Exposure			Outcome			Effect_allele.exposure	Other_allele.exposure	Effect_allele.outcome	Other_allele.outcome	Chr	Pos	F	R2
	Beta	Se	P-value	Beta	Se	P-value
rs113349371	0.0643903	0.0139454	3.89996e-06	0.0804	0.229	0.725401	C	T	C	T	15	56737123	21.3189	0.000328144
rs141170176	0.0638689	0.0131538	1.2e-06	-0.0701	0.0638	0.272	G	A	G	A	5	9074954	23.5756	0.000362866
rs143104515	0.0759769	0.0155787	1.09999e-06	-0.1724	0.2599	0.5071	C	A	C	A	5	180254132	23.7841	0.000366074
rs190615711	0.0498613	0.0109086	4.90004e-06	-0.0721	0.0514	0.1608	A	G	A	G	9	73439150	20.8918	0.000321571
rs6674704	0.0207722	0.00433052	1.6e-06	-0.0353	0.0351	0.3146	G	A	G	A	1	31333474	23.0076	0.000354127
rs7093348	-0.0155613	0.00327728	2.1e-06	0.014	0.0271	0.604399	C	T	C	T	10	122981248	22.5451	0.00034701
rs73185262	0.0210953	0.00452747	3.2e-06	0.0358	0.0365	0.327	G	C	G	C	8	9275888	21.7094	0.000334151

## Sheet: Sheet1
beta.exposure	se.exposure	pval.exposure	beta.outcome	se.outcome	pval.outcome	SNP	effect_allele.exposure	other_allele.exposure	effect_allele.outcome	other_allele.outcome	chr	pos	FSTAT	PVE
-0.080494	0.0172084	2.9162e-06	0.0149	0.0967	0.8772	rs114146738	G	A	G	A	6	44241427	21.8784	0.000781988
0.0229998	0.00495168	3.41877e-06	-0.028	0.0435	0.5189	rs1326796	C	T	C	T	9	12774019	21.5731	0.000771084
-0.0876479	0.0181192	1.3231e-06	-0.0475	0.0734	0.5177	rs139075371	A	G	A	G	10	31558090	23.3977	0.000836249
-0.0648363	0.0120851	8.15916e-08	-0.0503	0.0592	0.3959	rs147165141	C	T	C	T	1	110777746	28.7809	0.00102845
0.0442823	0.00928018	1.8359e-06	0.0333	0.112	0.7665	rs190352530	C	T	C	T	10	10953109	22.7676	0.000813744
-0.018494	0.00392624	2.48467e-06	0.038	0.0358	0.2885	rs56178229	G	A	G	A	17	32827291	22.1859	0.000792971
-0.0154957	0.00310059	5.83838e-07	-0.0304	0.0277	0.2729	rs602122	C	G	C	G	1	229902504	24.9748	0.000892565
0.0143737	0.00312636	4.29313e-06	-0.0193	0.0271	0.475501	rs6464554	G	T	G	T	7	143434619	21.1363	0.000755483
